# Supplementary material for: iTRAQ protein profile analysis of developmental dynamics in soybean [Glycine max (L.) Merr.] leaves
Source: PLoS One. 2017 Sep 27;12(9):e0181910. doi: 10.1371/journal.pone.0181910 (PMC5617144; doi:10.1371/journal.pone.0181910)
Supplement: S1 Table — (XLSX) [file pone.0181910.s001.xlsx]

## Sheet: Sheet1
	Supplementary Table S3. The information of nine peptide samples labeled.
	Samples	Replication	Tag	iTRAQ group
	2-week-old	1	114	1
	4-week-old	1	115	1
	6-week-old	1	116	1
	2-week-old	2	117	1
	4-week-old	2	118	1
	6-week-old	2	119	1
	2-week-old	2	114	2
	4-week-old	2	115	2
	6-week-old	2	116	2
	2-week-old	3	117	2
	4-week-old	3	118	2
	6-week-old	3	119	2
