# Supplementary material for: iTRAQ protein profile analysis of developmental dynamics in soybean [Glycine max (L.) Merr.] leaves
Source: PLoS One. 2017 Sep 27;12(9):e0181910. doi: 10.1371/journal.pone.0181910 (PMC5617144; doi:10.1371/journal.pone.0181910)
Supplement: S2 Table — (XLSX) [file pone.0181910.s002.xlsx]

## Sheet: S2 Table
S2 Table. Proteins annotated with three pathways related to photosynthesis.
KEGG-ID	Protein Name
gmx00195	Photosynthesis
ko:K02109	ATPF0B	F-type H+-transporting ATPase subunit b [EC:3.6.3.14]
ko:K02111	ATPF1A	F-type H+-transporting ATPase subunit alpha [EC:3.6.3.14]
ko:K02112	ATPF1B	F-type H+-transporting ATPase subunit beta [EC:3.6.3.14]
ko:K02114	ATPF1E	F-type H+-transporting ATPase subunit epsilon [EC:3.6.3.14]
ko:K02115	ATPF1G	F-type H+-transporting ATPase subunit gamma [EC:3.6.3.14]
ko:K02634	petA	apocytochrome f
ko:K02635	petB	cytochrome b6
ko:K02636	petC	cytochrome b6-f complex iron-sulfur subunit [EC:1.10.9.1]
ko:K02637	petD	cytochrome b6-f complex subunit 4
ko:K02638	petE	plastocyanin
ko:K02639	petF	ferredoxin
ko:K02641	petH	ferredoxin--NADP+ reductase [EC:1.18.1.2]
ko:K02689	psaA	photosystem I P700 chlorophyll a apoprotein A1
ko:K02690	psaB	photosystem I P700 chlorophyll a apoprotein A2
ko:K02691	psaC	photosystem I subunit VII
ko:K02692	psaD	photosystem I subunit II
ko:K02695	psaH	photosystem I subunit VI
ko:K02699	psaL	photosystem I subunit XI
ko:K02701	psaN	photosystem I subunit PsaN
ko:K02703	psbA	photosystem II P680 reaction center D1 protein
ko:K02704	psbB	photosystem II CP47 chlorophyll apoprotein
ko:K02705	psbC	photosystem II CP43 chlorophyll apoprotein
ko:K02706	psbD	photosystem II P680 reaction center D2 protein
ko:K02716	psbO	photosystem II oxygen-evolving enhancer protein 1
ko:K02717	psbP	photosystem II oxygen-evolving enhancer protein 2
ko:K03541	psbR	photosystem II 10kDa protein
ko:K03542	psbS	photosystem II 22kDa protein
ko:K08901	psbQ	photosystem II oxygen-evolving enhancer protein 3
ko:K08902	psb27	photosystem II Psb27 protein
gmx00710	Carbon fixation in photosynthetic organisms
ko:K00025	MDH1	malate dehydrogenase [EC:1.1.1.37]
ko:K00026	MDH2	malate dehydrogenase [EC:1.1.1.37]
ko:K00814	GPT	alanine transaminase [EC:2.6.1.2]
ko:K00855	E2.7.1.19	phosphoribulokinase [EC:2.7.1.19]
ko:K00873	PK	pyruvate kinase [EC:2.7.1.40]
ko:K00927	PGK	phosphoglycerate kinase [EC:2.7.2.3]
ko:K01100	E3.1.3.37	sedoheptulose-bisphosphatase [EC:3.1.3.37]
ko:K01595	ppc	phosphoenolpyruvate carboxylase [EC:4.1.1.31]
ko:K01601	rbcL	ribulose-bisphosphate carboxylase large chain [EC:4.1.1.39]
ko:K01602	rbcS	ribulose-bisphosphate carboxylase small chain [EC:4.1.1.39]
ko:K01623	ALDO	fructose-bisphosphate aldolase, class I [EC:4.1.2.13]
ko:K01783	rpe	ribulose-phosphate 3-epimerase [EC:5.1.3.1]
ko:K01803	TPI	triosephosphate isomerase (TIM) [EC:5.3.1.1]
ko:K01807	rpiA	ribose 5-phosphate isomerase A [EC:5.3.1.6]
ko:K03841	FBP	fructose-1,6-bisphosphatase I [EC:3.1.3.11]
ko:K05298	GAPA	glyceraldehyde-3-phosphate dehydrogenase (NADP+) (phosphorylating) [EC:1.2.1.13]
gmx00020	Citrate cycle (TCA cycle)
ko:K00025	MDH1	malate dehydrogenase [EC:1.1.1.37]
ko:K00026	MDH2	malate dehydrogenase [EC:1.1.1.37]
ko:K00030	IDH3	isocitrate dehydrogenase (NAD+) [EC:1.1.1.41]
ko:K00031	IDH1	isocitrate dehydrogenase [EC:1.1.1.42]
ko:K00162	PDHB	pyruvate dehydrogenase E1 component subunit beta [EC:1.2.4.1]
ko:K00382	DLD	dihydrolipoamide dehydrogenase [EC:1.8.1.4]
ko:K01647	CS	citrate synthase [EC:2.3.3.1]
ko:K01681	ACO	aconitate hydratase 1 [EC:4.2.1.3]
ko:K01899	LSC1	succinyl-CoA synthetase alpha subunit [EC:6.2.1.4 6.2.1.5]
ko:K01900	LSC2	succinyl-CoA synthetase beta subunit [EC:6.2.1.4 6.2.1.5]
