# Supplementary material for: iTRAQ protein profile analysis of developmental dynamics in soybean [Glycine max (L.) Merr.] leaves
Source: PLoS One. 2017 Sep 27;12(9):e0181910. doi: 10.1371/journal.pone.0181910 (PMC5617144; doi:10.1371/journal.pone.0181910)
Supplement: S3 Table — (XLSX) [file pone.0181910.s003.xlsx]

## Sheet: S3 Table
S3 Table. Differentially expressed proteins between four-week and two-week old leaves.
UniProtID	Two week	Change fold Four/Two-weeks old leaves	Change fold Six/Two-weeks old leaves	Protein Name
A0A762	Ref	0.6	1.1	Calreticulin-1
A1YZE0	Ref	1.2	0.8	Granule-bound starch synthase
A6XKY2	Ref	-0.1	0.9	Chalcone isomerase A
A7XZJ7	Ref	0.4	-0.6	Profilin
B0LVF3	Ref	0.1	-0.6	Dihydroflavonol reductase
B0M1B1	Ref	-0.6	0.1	Peroxisomal glycolate oxidase
B1Q2X4	Ref	-0.2	1	Protein disulfide isomerase
B3TDK9	Ref	1	0.6	Lipoxygenase
C6L8B7	Ref	0.7	-0.9	50S ribosomal protein L16, chloroplastic (Fragment)
C6SV71	Ref	0.8	-1.2	Putative uncharacterized protein
C6SVH9	Ref	0.3	-0.7	Putative uncharacterized protein
C6SVR0	Ref	-0.7	-0.5	Putative uncharacterized protein
C6SVX9	Ref	1	1	Putative uncharacterized protein
C6SWE8	Ref	-0.4	-0.8	Superoxide dismutase [Cu-Zn]
C6SWH0	Ref	0.1	-1	Putative uncharacterized protein
C6SXF0	Ref	0	-0.9	Putative uncharacterized protein
C6SYD1	Ref	1	0.2	60S ribosomal protein L13
C6SYJ2	Ref	0.2	-1.9	Putative uncharacterized protein
C6SYP6	Ref	0.7	-0.7	Putative uncharacterized protein
C6SZ92	Ref	0.3	-0.9	Putative uncharacterized protein
C6SZB9	Ref	0	-0.6	Putative uncharacterized protein
C6SZN6	Ref	0.1	-0.8	Putative uncharacterized protein
C6T030	Ref	0.5	-1	Putative uncharacterized protein
C6T0A7	Ref	-0.3	-1.6	Putative uncharacterized protein
C6T0H9	Ref	0.8	-0.6	Putative uncharacterized protein
C6T153	Ref	-0.2	-0.9	Putative uncharacterized protein
C6T186	Ref	0.4	-1	Putative uncharacterized protein
C6T1N2	Ref	-0.2	-0.7	Putative uncharacterized protein
C6T5H3	Ref	0.1	1	Putative uncharacterized protein
C6T5T1	Ref	0.4	2	Putative uncharacterized protein
C6T696	Ref	0.9	0.2	Putative uncharacterized protein
C6T7T0	Ref	0.8	-0.7	Putative uncharacterized protein
C6T857	Ref	0.1	1	Isocitrate dehydrogenase [NADP]
C6T859	Ref	-0.4	-0.8	Beta-form rubisco activase
C6T883	Ref	0.1	-1.2	Putative uncharacterized protein
C6T898	Ref	1	0.1	Putative uncharacterized protein
C6T8Z2	Ref	-0.6	-0.7	Putative uncharacterized protein
C6T9I0	Ref	-0.1	-0.6	Putative uncharacterized protein (Fragment)
C6T9R8	Ref	-0.2	-0.8	Putative uncharacterized protein
C6TAA9	Ref	0.1	-0.8	Putative uncharacterized protein
C6TAT2	Ref	-0.6	0.5	Putative uncharacterized protein
C6TAX7	Ref	0	1.3	Putative uncharacterized protein
C6TB90	Ref	1.4	0.7	Putative uncharacterized protein
C6TC92	Ref	-0.1	0.9	Putative uncharacterized protein
C6TC96	Ref	-0.1	1.3	Putative uncharacterized protein
C6TCS3	Ref	-0.2	-0.8	Putative uncharacterized protein
C6TCX5	Ref	1.2	-0.2	Putative uncharacterized protein
C6TD94	Ref	0.3	1.3	Putative uncharacterized protein (Fragment)
C6TDD9	Ref	0	-0.7	Putative uncharacterized protein
C6TDF7	Ref	0.1	-1.3	Putative uncharacterized protein
C6TEE8	Ref	0.3	-0.6	Uroporphyrinogen decarboxylase
C6TGH8	Ref	1.2	-0.2	Putative uncharacterized protein
C6TGR4	Ref	1.5	1.9	Putative uncharacterized protein
C6TGT2	Ref	0.3	-0.7	Putative uncharacterized protein
C6TGW4	Ref	-0.4	1.1	Putative uncharacterized protein
C6THW7	Ref	0.9	0.1	Putative uncharacterized protein
C6TIJ0	Ref	0.2	-0.9	Putative uncharacterized protein
C6TIW0	Ref	-0.7	-0.8	Fructose-bisphosphate aldolase
C6TJ17	Ref	0.9	0.3	Putative uncharacterized protein
C6TJV3	Ref	1.3	1.1	Putative uncharacterized protein
C6TK14	Ref	-0.3	-1	Putative uncharacterized protein
C6TK73	Ref	-0.6	0	Putative uncharacterized protein
C6TKA6	Ref	-0.7	-0.4	Putative uncharacterized protein
C6TKL8	Ref	0	1	Putative uncharacterized protein
C6TL20	Ref	0.5	-0.9	Putative uncharacterized protein
C6TL53	Ref	0.3	1.4	Putative uncharacterized protein
C6TLU8	Ref	1.4	0.2	Putative uncharacterized protein
C6TLV4	Ref	0.3	1	Putative uncharacterized protein
C6TLX7	Ref	-0.2	-0.7	Putative uncharacterized protein
C6TM80	Ref	0.3	-0.7	Putative uncharacterized protein
C6TMD0	Ref	0.2	-1.2	Putative uncharacterized protein
C7S8C2	Ref	-0.1	-0.9	Germin-like protein 8
D2DJQ3	Ref	0.4	-0.7	Acetolactate synthase (Fragment)
D4N5G0	Ref	-0.2	-0.8	Alpha-form rubisco activase
D4Q9Z5	Ref	1.4	0.2	UDP-rhamnose:soyasaponin III-rhamnosyltransferase
F4ZZ27	Ref	-1.4	-1.1	1-deoxy-D-xylulose 5-phosphate reductoisomerase
G3E7M5	Ref	-0.1	-0.7	Putative rubisco subunit binding-protein alpha subunit
O04840	Ref	-0.8	-1.6	Nitrite reductase
O23962	Ref	0.2	-0.7	Translation elongation factor-TU (Fragment)
O49855	Ref	0.8	0.9	Acid phosphatase
O65808	Ref	1	-0.5	Magnesium chelatase subunit
P13708	Ref	0.9	2	Sucrose synthase
P28759	Ref	1.2	1.8	Superoxide dismutase [Fe], chloroplastic
P29756	Ref	0	0.9	Catalase-1/2
P34811	Ref	0.2	-0.6	Elongation factor G, chloroplastic
P39657	Ref	2.6	1.8	RuBisCO-associated protein
P46280	Ref	0.2	-0.9	Elongation factor Tu, chloroplastic
P49161	Ref	0	-0.6	Apocytochrome f
Q00423	Ref	-0.6	0.5	HMG-Y-related protein A
Q03773	Ref	-0.7	0.6	Glucan endo-1,3-beta-glucosidase
Q2PMP0	Ref	-0.2	-0.6	Putative membrane protein ycf1
Q2PMP7	Ref	0	-1.2	30S ribosomal protein S3, chloroplastic
Q2PMP9	Ref	-0.2	-1.3	50S ribosomal protein L14, chloroplastic
Q2PMQ4	Ref	-1	0.7	Cytochrome b6-f complex subunit 4
Q2PMQ5	Ref	-1	0.1	Cytochrome b6
Q2PMS8	Ref	-0.4	-0.7	ATP synthase subunit alpha, chloroplastic
Q2PMT2	Ref	-0.3	-0.8	30S ribosomal protein S2, chloroplastic
Q2PMT8	Ref	-0.6	0.3	Photosystem II D2 protein
Q2PMU5	Ref	0.2	-1.2	30S ribosomal protein S4, chloroplastic
Q2PMV0	Ref	-0.6	-0.6	ATP synthase subunit beta, chloroplastic
Q39817	Ref	0.3	1.1	Calnexin homolog
Q42793	Ref	1	0	Acetyl CoA carboxylase
Q43467	Ref	0.3	-0.7	Elongation factor Tu, chloroplastic
Q45FF0	Ref	0.1	-0.7	Pyridoxine biosynthesis protein
Q587K1	Ref	1.1	0.6	BiP
Q71UA1	Ref	1.4	1.5	Iron-superoxide dismutase
Q84L66	Ref	-0.1	-0.9	Putative NADH-dependent hydroxypyruvate reductase
Q8S3W1	Ref	1.3	0.1	Elongation factor 1-gamma
Q9M426	Ref	-0.7	-0.3	Homoglutathione synthetase
Q9SE03	Ref	1.2	0.7	Copper chaperone homolog CCH
Q9SLR7	Ref	0	-0.7	Thiamin biosynthetic enzyme
Q9XE94	Ref	0.5	-0.9	Geranylgeranyl hydrogenase
Q9ZS21	Ref	-0.6	-0.3	Lactoylglutathione lyase
